# Supplementary material for: An Antiherpesviral Host-Directed Strategy Based on CDK7 Covalently Binding Drugs: Target-Selective, Picomolar-Dose, Cross-Virus Reactivity
Source: Pharmaceutics. 2024 Jan 23;16(2):158. doi: 10.3390/pharmaceutics16020158 (PMC10892818; doi:10.3390/pharmaceutics16020158)
Supplement: Supplementary file 1 [file pharmaceutics-16-00158-s001.zip]

Archive with 1 entries (1 files):
- pharmaceutics-2808137-supplementary.pdf
